# Supplementary material for: Mapping the Binding Sites of CA125-Specific Antibodies on a Revised Molecular Model of MUC16
Source: Cancers (Basel). 2025 Apr 26;17(9):1458. doi: 10.3390/cancers17091458 (PMC12070838; doi:10.3390/cancers17091458)
Supplement: Supplementary file 1 [file cancers-17-01458-s001.zip]

Archive with 2 entries (2 files):
- Document S1.xlsx
- Supplementary_Figures.pdf
