# Supplementary material for: Mapping the Binding Sites of CA125-Specific Antibodies on a Revised Molecular Model of MUC16
Source: Cancers (Basel). 2025 Apr 26;17(9):1458. doi: 10.3390/cancers17091458 (PMC12070838; doi:10.3390/cancers17091458)
Supplement: Supplementary file 1 [file cancers-17-01458-s001.zip › Document S1.xlsx]

## Sheet: Sheet1
Repeat	antibody	Immob. Strategy	Number of Replicates	Immob. Level (RU)	Conc. of repeat immob.	Conc of analyte	Conc of EDC/NHS	EDC/NHS source	Ligand drop time	Anti-His kinetic step settings - pre-analyte baseline drop (4)	Anti-His kinetic step settings - analyte dissociation droplet (10)	Anti-His kinetic step settings - final droplet baseline time (12)	Direct SCK - analyte dissociation droplet time (drop 8 for CBX)	Direct SCK - final baseline drop time
R1	OC125	CBX	3	1388	25 ug/mL	9 ug/mL	25 mM	Nicoya aliquot	300 s				900	1000
R2	OC125	CBX	3	3204	25 ug/mL	9 ug/mL	25 mM	Nicoya aliquot	300 s				900	1000
R3	OC125	CBX	2	2534	25 ug/mL	9 ug/mL	25 mM	Nicoya aliquot	300 s				900	1000
R4	OC125	CBX	3	629	50 ug/mL	9 ug/mL	25 mM	In House	900 s				900	1000
R5	OC125	Anti-His	2	579	60 ug/mL	9 ug/mL	35 mM	Nicoya aliquot	300 s	200 s	600 s	1140 s
R6	OC125	Anti-His	3	343	60 ug/mL	9 ug/mL	35 mM	Nicoya aliquot	300 s	200 s	600 s	1140 s
R7	OC125	CBX	3	819	25 ug/mL	9 ug/mL	25 mM	Nicoya aliquot	300 s				900	1000
R8	OC125	CBX	2	3330	25 ug/mL	9 ug/mL	25 mM	Nicoya aliquot	300 s				900	1000
R9	OC125	NA
R10	OC125	Anti-His	3	678	60 ug/mL	9 ug/mL	35 mM	Nicoya aliquot	300 s	200 s	600 s	1140 s
R11	OC125	Anti-His	3	450	60 ug/mL	9 ug/mL	35 mM	Nicoya aliquot	300 s	600 s	1200 s	1155 s
R12	OC125	Anti-His	2	290	60 ug/mL	9 ug/mL	35 mM	Nicoya aliquot	300 s	200 s	600 s	1140 s
R13	OC125	NA
R15	OC125	Anti-His	3	524	60 ug/mL	9 ug/mL	35 mM	Nicoya aliquot	300 s	200 s	600 s	1140 s
R16	OC125	Anti-His	3	362	60 ug/mL	9 ug/mL	35 mM	Nicoya aliquot	300 s	200 s	600 s	1140 s
R17	OC125	Anti-His	3	214	60 ug/mL	9 ug/mL	35 mM	Nicoya aliquot	300 s	200 s	600 s	1140 s
Repeat
R1	OC125-like	CBX	3	1388	25 ug/mL	9 ug/mL	25 mM	Nicoya aliquot	300 s				900	1000
R2	OC125-like	CBX	3	3204	25 ug/mL	9 ug/mL	25 mM	Nicoya aliquot	300 s				900	1000
R3	OC125-like	CBX	3	2534	25 ug/mL	9 ug/mL	25 mM	Nicoya aliquot	300 s				900	1000
R4	OC125-like	CBX	3	629	50 ug/mL	9 ug/mL	25 mM	In House	900 s				900	1000
R5	OC125-like	Anti-His	2	455	60 ug/mL	15 ug/mL	35 mM	Nicoya aliquot	300 s	600	1200	1155
R6	OC125-like	Anti-His	2	222	60 ug/mL	15 ug/mL	35 mM	Nicoya aliquot	300 s	600	1200	1155
R7	OC125-like	CBX	2	815	25 ug/mL	9 ug/mL	25 mM	Nicoya aliquot	300 s				900	1000
R8	OC125-like	Anti-His	3	154	60 ug/mL	15 ug/mL	35 mM	Nicoya aliquot	300 s	600	1200	1155
R9	OC125-like	Anti-His	3	78	60 ug/mL	15 ug/mL	35 mM	Nicoya aliquot	300 s	600	1200	1155
R10	OC125-like	Anti-His	3	183	60 ug/mL	15 ug/mL	35 mM	Nicoya aliquot	300 s	600	1200	1155
R11	OC125-like	Anti-His	2	199	60 ug/mL	15 ug/mL	35 mM	Nicoya aliquot	300 s	600	1200	1155
R12	OC125-like	Anti-His	3	88	60 ug/mL	15 ug/mL	35 mM	Nicoya aliquot	300 s	600	1200	1155
R13	OC125-like	Anti-His	2	113	60 ug/mL	15 ug/mL	35 mM	Nicoya aliquot	300 s	600	1200	1155
R15	OC125-like	Anti-His	3	418	60 ug/mL	15 ug/mL	35 mM	Nicoya aliquot	300 s	600	1200	1155
R16	OC125-like	Anti-His	3	206	60 ug/mL	15 ug/mL	35 mM	Nicoya aliquot	300 s	600	1200	1155
R17	OC125-like	Anti-His	2	160	60 ug/mL	15 ug/mL	35 mM	Nicoya aliquot	300 s	600	1200	1155
Repeat	antibody
R1	M11	Anti-His	2	122	60 ug/mL	40 ug/mL (spiked with Tween20)	25 mM	Nicoya aliquot	300 s	600	1200	1155
R2	M11	Anti-His	3	78	60 ug/mL	40 ug/mL (spiked with Tween20)	35 mM	Nicoya aliquot	300 s	400	900	1155
R3	M11	Anti-His	2	108	60 ug/mL	40 ug/mL (spiked with Tween20)	35 mM	Nicoya aliquot	300 s	400	900	1155
R4	M11	Anti-His	2	171	60 ug/mL	40 ug/mL (spiked with Tween20)	25 mM	Nicoya aliquot	300 s	600	1200	1155
R5	M11	Anti-His	3	308	60 ug/mL	40 ug/mL (spiked with Tween20)	35 mM	Nicoya aliquot	300 s	400	900	1155
R6	M11	Anti-His	2	351	60 ug/mL	40 ug/mL (spiked with Tween20)	35 mM	Nicoya aliquot	300 s	600	1200	1155
R7	M11	Anti-His	3	106	60 ug/mL	40 ug/mL (spiked with Tween20)	35 mM	Nicoya aliquot	300 s	400	900	1155
R8	M11	Anti-His	3	77	60 ug/mL	40 ug/mL (spiked with Tween20)	25 mM	Nicoya aliquot	300 s	600	1200	1155
R9	M11	Anti-His	2	110	60 ug/mL	40 ug/mL (spiked with Tween20)	35 mM	Nicoya aliquot	300 s	600	1200	1155
R10	M11	Anti-His	2	143	60 ug/mL	40 ug/mL (spiked with Tween20)	35 mM	Nicoya aliquot	300 s	600	1200	1155
R11	M11	Anti-His	2	304	60 ug/mL	40 ug/mL (spiked with Tween20)	35 mM	Nicoya aliquot	300 s	600	1200	1155
R12	M11	Anti-His	2	164	60 ug/mL	40 ug/mL (spiked with Tween20)	35 mM	Nicoya aliquot	300 s	600	1200	1155
R13	M11	Anti-His	3	92	60 ug/mL	40 ug/mL (spiked with Tween20)	25 mM	Nicoya aliquot	300 s	600	1200	1155
R15	M11	Anti-His	3	349	60 ug/mL	40 ug/mL (spiked with Tween20)	35 mM	Nicoya aliquot	300 s	400	900	1155
R16	M11	Anti-His	2	229	60 ug/mL	40 ug/mL (spiked with Tween20)	35 mM	Nicoya aliquot	300 s	600	1200	1155
R17	M11	Anti-His	3	148	60 ug/mL	40 ug/mL (spiked with Tween20)	35 mM	Nicoya aliquot	300 s	400	900	1155
R1	M11-like	CBX	2	691	50 ug/mL	9 ug/mL	25 mM	In House	900 s				900	1000
R2	M11-like	CBX	2	1249	50 ug/mL	9 ug/mL	25 mM	In House	900 s				900	1000
R3	M11-like	CBX	3	1837	50 ug/mL	9 ug/mL	25 mM	In House	900 s				900	1000
R4	M11-like	Anti-His	3	127	60 ug/mL	15 ug/mL	35 mM	Nicoya aliquot	300 s	600	1200	1155
R5	M11-like	CBX	3	1162	50 ug/mL	9 ug/mL	25 mM	In House	900 s				900	1000
R6	M11-like	CBX	2	1639	50 ug/mL	9 ug/mL	25 mM	In House	900 s				900	1000
R7	M11-like	Anti-His	3	144	60 ug/mL	15 ug/mL	35 mM	Nicoya aliquot	300 s	600	1200	1155
R8	M11-like	Anti-His	3	116	60 ug/mL	15 ug/mL	35 mM	Nicoya aliquot	300 s	600	1200	1155
R9	M11-like	Anti-His	3	36	60 ug/mL	15 ug/mL	35 mM	Nicoya aliquot	300 s	600	1200	1155
R10	M11-like	Anti-His	3	17.76	60 ug/mL	15 ug/mL	35 mM	Nicoya aliquot	300 s	600	1200	1155
R11	M11-like	Anti-His	3	208	60 ug/mL	15 ug/mL	35 mM	Nicoya aliquot	300 s	600	1200	1155
R12	M11-like	Anti-His	2	137	60 ug/mL	15 ug/mL	35 mM	Nicoya aliquot	300 s	600	1200	1155
R13	M11-like	Anti-His	3	43.15	60 ug/mL	15 ug/mL	35 mM	Nicoya aliquot	300 s	600	1200	1155
R15	M11-like	Anti-His	3	251	60 ug/mL	15 ug/mL	35 mM	Nicoya aliquot	300 s	600	1200	1155
R16	M11-like	Anti-His	3	143.56	60 ug/mL	15 ug/mL	35 mM	Nicoya aliquot	300 s	600	1200	1155
R17	M11-like	Anti-His	3	106	60 ug/mL	15 ug/mL	35 mM	Nicoya aliquot	300 s	600	1200	1155
